# Supplementary material for: Systematic review on the needle and suture types for uterine compression sutures: a literature review
Source: BMC Surg. 2019 Dec 16;19:196. doi: 10.1186/s12893-019-0660-z (PMC6916157; doi:10.1186/s12893-019-0660-z)
Supplement: Supplementary file 1 — Additional file 1: Table S1. Detailed information of the sutures and needles in published studies [file 12893_2019_660_MOESM1_ESM.xlsx]

## Sheet: Table S1
	Table S1 Detailed information of the previous studies regarding sutures and needles
	Reference number	Year	Author	Cases	Main indication of UCS	Method	Needle			Suture types	Adjunctive hemostatic procedures ( without hysterectomy)	Mean (ml)	Rate of transfusion	Rate of uterine preservation	Complication	Subsequent pregnancy
							Curvature	Needle Tip	Size
No.0
	1	2017	Takeda J	1	PP	VCS	NA	NA	NA	Polygalactin 910	None	NA	NA	1/1 (100%)	Laparoscopic removal of uterine vertical compression sutures	NA
	2	2015	Conrad LB et al	1	Inner myometrial laceralation	Modified cho suture	Straight	NA	NA	Poliglecaprone 25	None	NA	1/1(100%)	1/1(100%)	Ileus	1 case: successful
	3	2012	Shazly SA	5	Placenta percreta	BUAL + multiple-8-suturing procedure	NA	NA	NA	Catgut	None	2830	5/5 (100%)	5/5 (100%)	None	NA
	4	2012	Makino S	3	PP PPA	Double vertical compression sutures	Circle	Taper point needle	40 mm	Polygalactin 910	None	4424	2/3 (66.6%)	3/3 (100%)	None	None
	5	2008	Hackethal A	7	UA	U-suture technique	XLH needle	Pointed	NA	Polygalactin 910	None	2507	7/7 (100%)	7/7 (100%)	None	No patient had been trying to become pregnant again.
	6	2000	Ferguson JE	2	UA	B-Lynch suture	Large	Mayo	needle	Polygalactin 910	None	NA	NA	2/2 (100%)	1 case: endometritis	NA
No.1
	7	2017	El Refaeey AEA et al.	108	UA	Mansoura-VV compression suture	Semicircular	Blunt	70mm	Polygalactin 910	1 / 108 (0.93%) BUAL	NA	10 / 108 (9.3%)	108 / 108 (100%)	Fever: 7cases(6.48%)	16 cases no complications
	8	2017	Rauf M et al	38	PPA	IIAL + cross sutures were applied in placental bed	Circular	NA	70mm	Polygalactin 910	None	450	22/38 (57.8%)	32 / 38 (84.2%)	No complication due to UCS	NA
	9	2017	Li GT et al	15	PP PA	Longitudinal parallel compression suture	Round	NA	70mm	Polygalactin 910	2 / 15 (13.3%)	2759	15 / 15 (100%)	11/ 15 (73.3%)	None	6 cases: successful No complications
	10	2016	Li GT et al	39	UA	Uterine folding hemostasis	65 mm liver of 70mm round	NA	65mm or 70mm	Polygalactin 910	1/39 (2.6%) HAL 6/39 (15.4%) UAE	2097	37/39 (94.8%)	39/39 (100%)	NA	8 cases: successful
	11	2016	Farouk O et al.	12	UA	Stepwise devascularization and compression sutures	NA	NA	NA	Polygalactin 910	None	NA	12/12 (100%)	9/12 (75%)	2 cases: fever	NA
	12	2014	Matsubara S et al	5	TPP	MY suture + IUBT	Round (BP-1, Ethicon)	Blunt	65mm	Polygalactin 910	None	1618	2/5 (40%)	5/5 (100%)	None	NA
	13	2014	El-Refaeey AA et al	19	UA PP	VV sutures	Semi circular needlewas straightened	Blunt	70 mm	Polygalactin 910	None	NA	11/19 (57.9%)	18/19 (94.7%)	None	NA
	14	2013	Mowat A	1	PP	B-Lynch suture	NA	NA	NA	Polygalactin 910	None	3500	1/1 (100%)	1/1(100%)	Uterine necrosis (Partial resection)	NA
	15	2013	Wang C	1	UA	B-Lynch suture	NA	NA	NA	Polygalactin 910	None	NA	NA	1/1 (100%)	None	Severe distortion of utertus was observed in subsequent pregnancy
	16	2013	Akbayir O	11	UA	Single square hemostatic suture	Circle	Tapered needle	48mm	Polygalactin 910	None	1260	8/11 (72.7%)	11/11(100%)	None	1case: got pregnancy
	17	2012	Abdel-Aziz E	1	PA	B-Lynch	Round	Bodied	68mm	Polygalactin 910	None	2800	1/1 (100%)	1/1 (100%)	None	1 case: reccurent PPH
	18	2012	Spätling L	8	UA	Uterine quilting sutures	Curve	Shape	75 to 90mm	Polygalactin 910	None	NA	6/8 (75%)	8/8 (100%)	None	1 case
	19	2012	Lodhi W	1	UA	B-Lynch suture	NA	NA	NA	Polygalactin 910	IUBT	NA	NA	0/1 (0%)	Uterine necrosis: 1case	None
	20	2012	Gezginç K et al.	8	UA	B-Lynch	Round	Bodied	NA	Polygalactin 910	All cases: bilateral uterine and ovarian artery ligation	2787	5/8 (62.5%)	8/8 (100%)	None	NA
	21	2011	Alouini S	30	UA	BUAL + Modified Cho suture: 10 cases Modified Cho suture: 20 cases	long semi-curved	NA	70 mm	Polygalactin 910	NA	2500	18/30 (60%)	28/30 (93.3%)	In 2 cases of moderate intrauterine adhesions In 1 case, there were severe intrauterine adhesions	3 cases
	22	2011	Poujade O	33	UA	Transfixing U-suture	Round	Blunt	70 mm	Polygalactin 910	UAE: 1 case	1000 (median)	20/33 (60.6%)	23/33 (78.8%)	Amniotic fluid embolism: 1 case Uterine synechiae: 4 cases	1 case
	23	2011	Zheng J	9	UA	New uterine compression suture	Round	NA	40 mm	Polygalactin 910	UAL: 1case UAL + IUBT: 1 case	2894	8/9 (88.9%)	9/9 (100%)	None	1case: no complications
	24	2009	Matsubara S	1	Uterine inversion	MY suture	Round	NA	70mm	Polygalactin 910	None	5000	1/1 (100%)	1/1 (100%)	None	1 case: no complications
	25	2009	Sentilhes L	1	UA	B-Lynch	NA	NA	NA	Polygalactin 910	None	3000	1/1 (100%)	1/1 (100%)	None	1 case: no complications
	26	2008	Sentilhes L	15	UA	SUDT + B-Lynch	NA	NA	NA	Polygalactin 910	None	2867	15/15 (100%)	11/15 (73.3%)*	Pyometra: 2cases	1 case: no complications
			* Hysterectomy was perfomed in 1 case due to the complication of UCS.
	27	2007	Nelson WL	5	UA	IUBT + B-Lynch	NA	NA	NA	Polygalactin 910	None	2500	5/5 (100%)	5/5 (100%)	None	2cases: no complications
	28	2005	Harma M	1	PA	B-Lynch suture	Curved	Taper point	63 mm	Polygalactin 910	None	2000	1/1 (100%)	1/1 (100%)	None	NA
	29	2005	Bhal K (1)	11	UA	Modified B-Lynch suture	NA	NA	NA	Polygalactin 910	None	3630	10/10 (100%)	10/11 (90.9%)	None	2 cases
	30	2004	Joshi VM	1	UA	B-Lynch suture	NA	NA	NA	Polygalactin 910	None	2000	1/1 (100%)	1/1 (100%)	Partial necrosis: TAH	None
	31	2002	Hayman RG (1)	3 cases*	UA	Hayman suture	Straight	NA	NA	Polygalactin 910			1/1 (100%)	1/1 (100%)	#	NA
			* Two of 3 cases were mentioned about the suture of UCS.
			# Ten months later, during investigation of painful and heavy periods, laparoscopy showed dense adhesions from the omentum and uterus to the anterior abdominal wall.
	32	2010	Shahin AY	26	Previous CS + PP	BUAL + B-Lynch suture	Round	Bodied	NA	Catgut	2/26 (7.7%) IAL	NA	26/26 (100%)	24/24 (100%)*	Maternal death: 2 cases	18 cases
			* : Excluded two maternal death cases
	33	2009	Halder A	8	UA	BUAL + B-Lynch suture	NA	NA	NA	Catgut	None	NA	NA	7/8 (87.5%)	None	NA
	34	2008	Meydanli MM	7	PA	Meydanli compression suture	Round	Blunt	Large	Catgut	None	NA	7/7 (100%)	6/7 (85.7%)	None	NA
	35	2005	Hwu YM	14	PP	Parallel vertical compression suture	Curved	pointed	40 mm	Catgut	None	1264	NA	14/14 (100%)	None	2 cases: no complications
	36	2003	Pal M	6	UA	B-Lynch suture	NA	NA	NA	Catgut	NA	NA	0/6 (0%)	6/6 (100%)	None	NA
	37	2002	Ochoa M	1	UA	Cho suture	Keith needle	pointed	NA	Catgut	None	3000	1/1 (100%)	1/1 (100%)	1 case: Pyometra	NA
	38	2000	Cho JH	23	UA PP	Cho suture	Straight	NA	Number 7 or 8	Catgut	NA	NA	NA	23/23 (100%)	None	1 case: term delivery
	39	2016	Li GT et al	22	PP PPA	Funnel compression suture	Round	NA	70 mm	Absorbable thread	None	2759	22/22 (100%)	18/22 (81.8%)	None	6 /18 (33.3%) successful
	40	2015	Kaya B et al	36	UA	B-Lynch suture	NA	NA	NA	Polygalactin 910: 33 cases Polyglytone 6211: 3 cases	9/36 (25%) BIIAL	1897	24/36 ( 66.6%)	34/36 (94.4%)	None	NA
	41	2015	Li GT et al	11	UA	Reflexed folding suture	65 mm liver of 70mm round	NA	65mm or 70mm	Catgut or Polygalactin 910	None	2518	11/11 (100%)	10/11 (90.9%)	None	2 cases: successful no complications
	42	2014	Li GT et al	9	PPA	Symbol ‘‘&’’ compression suture	Round	Straightened manually slightly	70 mm	Catgut or Polygalactin 910	2/9 (22.2%) Gauze packing	3000	9/9 (100%)	9/9 (100%)	None	2 cases: successful no complications
	43	2013	Kaoiean S et atl.	24	UA	B-Lynch	NA	NA	NA	Poliglecaprone 25	6 cases: BUAL 1 case: modified Hayman	2050	15/24 (62.5%)	23/24 (95.8%)	2 cases: fever	NA
	44	2012	Penotti M	18	TPP	Compressive suturing techniqu	Straight	Tapered needle	NA	Polyglycolic acid	None	1900	5/18 (27.8%)	18/18 (100%)	None	NA
	45	2008	Gottlieb AG	1	UA	Modified B-Lynch	NA	NA	NA	Poliglecaprone 25	None	NA	NA	0/1 (0%)	Uterine necrosis	NA
	46	2005	Wu HH	1	UA	Cho suture	NA	NA	NA	Polyglycolic acid	None	10000	1/1 (100%)	1/1 (100%)	Uterine cavity synechiae	NA
	47	2005	Cotzias C	2	UA	B-Lynch suture	NA	NA	NA	Polypropylene suture	None	3500	1/1 (100%)	1/1 (100%)	$	NA
							NA	NA	NA	Polydioxanone	None	4000	1/1 (100%)	1/1 (100%)	None	NA
			$: Omentum had become adherent to the fundal brace tie
	48	2013	Huijgen QC	1	LLP with PA	B-Lynch suture IUBT	NA	NA	NA	Polydioxanone	*	3800	1/1 (100%)	1/1 (100%)	Endometritis treated with 10 days antibiotics	NA
			* : Penrose drain was placed around the cervix through two artificial openings in the ligament broad and tightened.
	49	2012	Yoong W	11	PP PA	B-Lynch suture Hayman suture	Curved	Blunt	90 mm	Poliglecaprone 25	None	2118	7/11 (63.6%)	11/11 (100%)	None	None
			* Two of 3 cases were mentioned about the suture of UCS.
			# Ten months later, during investigation of painful and heavy periods, laparoscopy showed dense adhesions from the omentum and uterus to the anterior abdominal wall.
No.2
	50	2015	Ghosh SB et al.	12	UA	Modified B-Lynch	Straight	NA	NA	Polygalactin 910	1/12 (8.3%) BIIAL	1625	10/12 (83.3%)	12/12 (100%)	2 / 12 (16.6%) fever 2 / 12(16.6%) superficial infection	NA
	51	2015	Kaplanoğlu M et al	5	PPA	Modified B-Lync suture	NA	NA	NA	Polygalactin 910	5/5 (100%) Gauze tamponade	1550	5/5 (100%)	5/5 (100%)	None	NA
	52	2015	Zhang ZW et al	5	PP Twins	Removable B-Lynch Removable Hayman	Round-bodied	NA	70mm	Polygalactin 910	None	1640	5/5 (100%)	5/5 (100%)	None	NA
	53	2013	Kaplanoğlu M	1	PP	B-Lynch suture	NA	NA	NA	Polygalactin 910	Gauze tamponade	NA	1/1 (100%)	1/1 (100%)	None	NA
	54	2013	Canonico S	1	Placenta percreta	B-Lynch	NA	NA	NA	Polygalactin 910	IUBT	1500	1/1 (100%)	1/1 (100%)	None	NA
	55	2012	Huissoud C	30	UA	Layers of circular sutures	NA	NA	NA	Polygalactin 910	None	2100	27/30 (90%)	28/30 (93.3%)	None	NA
	56	2012	Koyama E	1	PA	B-Lynch suture	Round	Blunt	65mm	Polygalactin 910	UAE	4250	1/1 (100%)	1/1 (100%)	None	NA
	57	2011	Marasinghe JP	17	UA	B-Lynch suture	Curved	NA	70 mm	Polygalactin 910	BUAL: 2cases	1994	17/17 (100%)	13/17 (76.4%)	None	None
	58	2010	Arduini M	9	PPA	B-Lynch	NA	NA	NA	Polygalactin 910	IUBT: all cases	1620	5/9 (55.6%)	9/9 (100%)	None	NA
	59	2009	Marasinghe JP	2	UA	Modified B-lynch	Curved	NA	70mm	Polygalactin 910	None	NA	2/2 (100%)	2/2 (100%)	None	NA
	60	2008	Dedes I	6	PPA	Circular isthmic-cervical sutures	NA	NA	NA	Polygalactin 910	None	NA	5/6 (83.3%)	6/6 (100%)	None	NA
	61	2007	Ouahba J	20	UA	Original technique of UCS	Round	NA	70mm	Polygalactin 910	None	NA	NA	19/20 (95%)	None	6 cases: term delivery
	62	2007	Ghezzi F	11	UA	Hayman suture	Straight	NA	NA	Polygalactin 910	Additional UCS: 1 case	3636	11/11 (100%)	10/11 (90.9%)	None	1 case
	63	2006	Nelson GS	5	UA	Modified Hayman suture	NA	NA	Lage needle	Polygalactin 910	None	1520	NA	5/5 (100%)	None	NA
	64	2006	Habek D (1)	1 of 3	UA	B-Lynch suture	NA	NA	NA	Polygalactin 910	None	NA	NA	1/1 (100%)	None	NA
	65	2004	Holtsema H (1)	2 of 7	UA	B-Lynch suture	NA	NA	NA	Polygalactin 910	None	4500	2/2 (100%)	2/2(100%)	None	NA
	66	2017	Vijayasree M et al	40	UA	B-Lynch suture	Round bodied	NA	70mm	Catgut	None	NA	0/40 (0%)	40 / 40 (100%)	NA	NA
	67	2013	Sheikh S et al.	35	UA	B-Lynch	NA	NA	NA	Catgut	None	1556	NA	29/35 (82.8%)	NA	NA
	68	2013	Ali MK	5	UA	BUAL + modified B-Lynch	Round	NA	NA	Catgut	None	1980	5/5 (100%)	5/5 (100%)	None	1case: got pregnancy
	69	2012	Mostfa AA	13	UA	Pin suture (Modified B-Lynch)	Round	NA	70 mm	Catgut	None	4000	13/13 (100%)	12/13 (92.2%)	None	NA
	70	2011	Nanda S	48	UA	Hayman suture	Straight	NA	NA	Catgut	None	NA	48/48 (100%)	45/48 (93.75%)	None	6 cases: no complications
	71	2007	Somunkiran A	1	PA	BHAL + B-Lynch suture	NA	NA	NA	Catgut	None	2750	1/1 (100%)	1/1 (100%)	None	NA
	64	2006	Habek D (2)	2 of 3	UA	B-Lynch suture	NA	NA	NA	Catgut	None	NA	NA	2/2 (100%)	None	NA
	26	2005 (2)	Bhal K	1 of 11	UA	Modified B-Lynch suture	NA	NA	NA	Catgut	None	2000	1/1 (100%)	1/1 (100%)	None	NA
	72	2005	Api M	1	UA	BHAL + B-Lynch suture	Round	bodied	70 mm	Catgut	None	NA	1/1 (100%)	1/1 (100%)	None	1 case: no complication
	61	2004	Holtsema H (2)	4 of 7	UA	B-Lynch suture	NA	NA	NA	Catgut	None	4557	4/4 (100%)	4/4 (100%)	None	NA
	73	1997	B-Lynch C	5	UA	B-Lynch suture	Round	Bodied	70 mm	Catgut	None	NA	5/5 (100%)	5/5 (100%)	None	2 cases: no complications
	74	2014	Aboulfalah A et al	15	UA	Removable uterine brace suture	Round hand bodied	pointed	70mm	Sliding non- resorbable suture	None	2300	15/15 (100%)	14/15(93.3%)	Maternal death due to preeclampsia: 1case	3 cases: successful no complications
	75	2009	Stanojević D et al.	8	UA	Four compression suures	NA	NA	NA	polyglycolic acid	NA	NA	NA	8/8 (100%)	NA	NA
	76	2004	Hillaby K	1	Early pregnancy	B-Lynch suture	NA	NA	NA	Polyglycolic acid	None	NA	1/1 (100%)	1/1 (100%)	None	NA
	61	2004	Holtsema H (3)	1 of 7	UA	B-Lynch suture	NA	NA	NA	Polydioxanone	None	6000	1/1 (100%)	1/1 (100%)	None	NA
	28	2002	Hayman RG (2)	1 of 3*	UA	Hayman suture	Straight	NA	NA	Polyglycolic acid	None		2/2 (100%)	2/2 (100%)	1 case#	NA
			* Two of 3 cases were mentioned about the suture of UCS.
			# Ten months later, during investigation of painful and heavy periods, laparoscopy showed dense adhesions from the omentum and uterus to the anterior abdominal wall.
			NA, not available; UA, uterine atony; LLP, low-lying placenta; PP, placenta previa; TPP, total placenta previa; PPA, placenta previa accreta; PA, placenta accreta; IUBT, intrauterine balloon tamponade; IIAL, internal iliac artery ligation; BIIAL, bilateral internal iliac artery ligation; CS, cesarean section; UAE, uterine artery embolization; UAL, uterine artery ligation; IUBT, intrauterine ballo…
